# Supplementary material for: The Essential Functions of NEDD8 Are Mediated via Distinct Surface Regions, and Not by Polyneddylation in Schizosaccharomyces pombe
Source: PLoS One. 2011 May 31;6(5):e20089. doi: 10.1371/journal.pone.0020089 (PMC3105002; doi:10.1371/journal.pone.0020089)
Supplement: Table S1 — Supplementary materials and methods. (XLS) [file pone.0020089.s001.xls]

## Sheet: Sheet1
	Ned8 cloning oligonucleotides
Ned8-F-C-tag	GGGGACAAGTTTGTACAAAAAAGCAGGCTTCGAAGATAGAACCATGCTTATCAAAGTAAAAACATTG
Ned8-R-C-tag	GGGGACCACTTTGTACAAGAAAGCTGGGTCCTATTATCCTCCACGAAGAGCTAACAC
Ned8-F-N-tag	GGGGACAAGTTTGTACAAAAAAGCAGGCTTCCTTATCAAAGTAAAAACATTG
Ned8-R-N-tag	GGGGACCACTTTGTACAAGAAAGCTGGGTCCTATTATCCTCCACGAAGAGCTAACAC
	Ned8 lysine to arginine oligonucleotides
Lys4arg-F	GACAAGCCATGGATGCTTATCAGAGTAAAAACATTGACATTG
Lys4arg-R	CAATGTCAATGTTTTTACTCTGATAAGCATCCATGGCTTGTC
Lys6arg-F	CCATGGATGCTTATCAGAGTAAGAACATTGACAGGGAAAGAG
Lys6arg-R	CTCTTTCCCTGTCAATGTTCTTACTCTGATAAGCATCCATGG
Lys11arg-F	GAGTAAGAACATTGACAGGGAGAGAGATCGAATTAGACATTG
Lys11arg-R	CAATGTCTAATTCGATCTCTCTCCCTGTCAATGTTCTTACTC
Lys22arg-F	GACATTGATCCAAATGACAGGGTTTCTAGGATCAAAGAACGG
Lys22arg-R	CCGTTCTTTGATCCTAGAAACCCTGTCATTTGGATCAATGTC
Lys27arg-F	GACAGGGTTTCTAGGATCAGAGAACGGGTTGAAGAAAAAGAG
Lys27arg-R	CTCTTTTTCTTCAACCCGTTCTCTGATCCTAGAAACCCTGTC
Lys33arg-F	CAGAGAACGGGTTGAAGAAAGAGAGGGTATCCCTCCTTCAC
Lys33arg-R	GTGAAGGAGGGATACCCTCTCTTTCTTCAACCCGTTCTCTG
Lys48arg-F	CGTCTGATCTACGCTGGAAGGCAAATGGCTGATGATAAAAATGC
Lys48arg-R	GCATTTTTATCATCAGCCATTTGCCTTCCAGCGTAGATCAGACG
Lys54arg-F	GGCAAATGGCTGATGATAGAAATGCTGAAAGTTATCATTTAG
Lys54arg-R	CTAAATGATAACTTTCAGCATTTCTATCATCAGCCATTTGCC
	Ned8 alanine scan mutagenesis oligonucleotides
Leu2ala-F	GGAGATAGAACCATGGCTATCAAAGTAAAAAC
Leu2ala-R	GTTTTTCATTTGATAGCCATGGTTCTATCTCC
Ile3ala-F	GGAGATAGAACCATGCTTGCCAAAGTAAAAACATTG
Ile3ala-R	CAATGTTTTTACTTTGGCAAGCATGGTTCTATCTCC
Val5ala-F	GAACCATGCTTATCAAAGCAAAAACATTGACAGGG
Val5ala-R	CCCTGTCAATGTTTTTGCTTTGATAAGCATGGTTC
Thr7ala-F	GCTTATCAAAGTAAAAGCATTGACAGGGAAAG
Thr7ala-R	CTTTCCCTGTCAATGCTTTTACTTTGATAAGC
Leu8ala-F	CAAAGTAAAAACAGCGACAGGGAAAGAG
Leu8ala-R	CTCTTTCCCTGTCGCTGTTTTTACTTTG
Thr9ala-F	CAAAGTAAAAACATTGGCAGGGAAAGAGATCG
Thr9ala-R	CGATCTCTTTCCCTGCCAATGTTTTTACTTTG
Gly10ala-F	AACATTGACAGCGAAAGAGATCGAATTAG
Gly10ala-R	CTAATTCGATCTCTTTCGCTGTCAATGTT
Glu12ala-F	CATTGACAGGGAAAGCGATCGAATTAGAC
Glu12ala-R	GTCTAATTCGATCGCTTTCCCTGTCAATG
Ile13ala-F	GACAGGGAAAGAGGCCGAATTAGACATTG
Ile13ala-R	CAATGTCTAATTCGGCCTCTTTCCCTGTC
Glu14ala-F	CAGGGAAAGAGATCGCATTAGACATTGATCC
Glu14ala-R	GGATCAATGTCTAATGCGATCTCTTTCCCTG
Leu15ala-F	GGGAAAGAGATCGAAGCAGACATTGATCC
Leu15ala-R	GGATCAATGTCTGCTTCGATCTCTTTCCC
Asp16ala-F	GGGAAAGAGATCGAATTAGCCATTGATCCAAATG
Asp16ala-R	CATTTGGATCAATGGCTAATTCGATCTCTTTCCC
Ile17ala-F	GAGATCGAATTAGACGCTGATCCAAATGAC
Ile17ala-R	GTCATTTGGATCAGCGTCTAATTCGATCTC
Asp18ala-F	GATCGAATTAGACATTGCTCCAAATGACAAG
Asp18ala-R	CTTGTCATTTGGAGCAATGTCTAATTCGATC
Pro19ala-F	CGAATTAGACATTGATGCAAATGACAAGGTTTC
Pro19ala-R	GAAACCTTGTCATTTGCATCAATGTCTAATTCG
Asp21ala-F	GACATTGATCCAAATGCCAAGGTTTCTAGG
Asp21ala-R	CCTAGAAACCTTGGCATTTGGATCAATGTC
Val23ala-F	CCAAATGACAAGGCTTCTAGGATCAAAG
Val23ala-R	CTTTGATCCTAGAAGCCTTGTCATTTGG
Arg25ala-F	CCAAATGACAAGGTTTCTGCGATCAAAGAACGGG
Arg25ala-R	CCCGTTCTTTGATCGCAGAAACCTTGTCATTTGG
Ile26ala-F	GACAAGGTTTCTAGGGCCAAAGAACGGGTTG
Ile26ala-R	CAACCCGTTCTTTGGCCCTAGAAACCTTGTC
Glu28ala-F	GGTTTCTAGGATCAAAGCACGGGTTGAAG
Glu28ala-R	CTTCAACCCGTGCTTTGATCCTAGAAACC
Val30ala-F	GGATCAAAGAACGGGCTGAAGAAAAAGAGGG
Val30ala-R	CCCTCTTTTTCTTCAGCCCGTTCTTTGATCC
Glu31ala-F	CAAAGAACGGGTTGCAGAAAAAGAGGG
Glu31ala-R	CCCTCTTTTTCTGCAACCCGTTCTTTG
Glu32ala-F	GAACGGGTTGAAGCAAAAGAGGGTATCCC
Glu32ala-R	GGGATACCCTCTTTTGCTTCAACCCGTTG
Glu34ala-F	GGGTTGAAGAAAAAGCGGGTATCCCTCCTTC
Glu34ala-R	GTAGGAGGGATACCCGCTTTTTCTTCAACCC
Gly35ala-F	GGGTTGAA AAAGAGGCTATCCCTCCTTCACAG
Gly35ala-R	CTGTGAAGGAGGGATAGCCTCTTTTTCAACCC
Ile36ala-F	GAAAAAGAGGGTGCCCCTCCTTCACAGCAGCG
Ile36ala-R	CGCTGCTGTGAAGGAGGGGCACCCTCTTTTTC
Pro37ala-F	GAAAAAGAGGGTATCGCTCCTTCACAGCAGCG
Pro37ala-R	CGCTGCTGTGAAGGAGCGATACCCTCTTTTTC
Pro38ala-F	GAGGGTATCCCTGCTTCACAGCAGCGTCTG
Pro38ala-R	CAGACGCTGCTGTGAAGCAGGGATACCCTC
Gln40ala-F	GGTATCCCTCCTTCAGCGCAGCGTCTGATCTACGC
Gln40ala-R	GCGTAGATCAGACGCTGCGCTGAAGGAGGGATACC
Gln41ala-F	GGTATCCCTCCTTCACAGGCGCGTCTGATCTACGCTGG
Gln41ala-R	CCAGCGTAGATCTGACGCGCCTGTGAAGGAGGGATACC
Arg42ala-F	CCTTCACAGCAGGCTCTGATCTACGCTGG
Arg42ala-R	CCAGCGTAGATCAGAGCCTGCTGTGAAGG
Leu43ala-F	CCTTCACAGCAGCGTGCGATCTACGCTGGAAAGC
Leu43ala-R	GCTTTCCAGCGTAGATCGCACGCTGCTGTGAAGG
Ile44ala-F	CAGCAGCGTCTGGCCTACGCTGGAAAGC
Ile44ala-R	GCTTTCCAGCGTAGGCCAGACGCTGCTG
Tyr45ala-F	CAGCAGCGTCTGATCGCCGCTGGAAAGCAAATG
Tyr45ala-R	CATTTGCTTTCCAGCGGCGATCAGACGCTGCTG
Gly47ala-R	CAGCCATTTGCTTTGCAGCGTAGATCAG
Gly47ala-F	CTGATCTACGCTGCAAAGCAAATGGCTG
Gln49ala-F	CTGATCTACGCTGGAAAGGCAATGGCTGATGATAAAAATGC
Gln49ala-R	GCATTTTTATCATCAGCCATTGCCTTTCCAGCGTAGATCAG
Met50ala-F	CTACGCTGGAAAGCAAGCGGCTGATGATAAAAATGC
Met50ala-R	GCATTTTTATCATCAGCCGCTTGCTTTCCAGCGTAG
Asp52ala-F	GGAAAGCAAATGGCTGCTGATAAAAATGCTG
Asp52ala-R	CAGCATTTTTATCAGCAGCCATTTGCTTTCC
Tyr59ala-F	AATGCTGAAAGTGCTCATTTAGAAGGAGGC
Tyr59ala-R	GCCTCCTTCTAAATGAGCACTTTCAGCATT
Leu61ala-F	GCTGAAAGTTATCATGCAGAAGGAGGCAGCGTC
Leu61ala-R	GACGCTGCCTCCTTCTGCATGATAACTTTCAGC
Gly64ala-F	CATTTAGAAGGAGCCAGCGTCTTGCATCTTG
Gly64ala-R	CAAGATGCAAGACGCTGGCTCCTTCTAAATG
Leu67ala-F	GAAGGAGGCAGCGTCGCGCATCTTGTGTTAGC
Leu67ala-R	GCTAACACAAGATGCGCGACGCTGCCTCCTTC
His68ala-F	GGAGGCAGCGTCTTGGCTCTTGTGTTAGCTC
His68ala-R	GAGCTAACACAAGAGCCAAGACGCTGCCTCC
Leu69ala-F	GGAGGCAGCGTCTTGCATGCTGTGTTAGCTCTTCG
Leu69ala-R	CGAAGAGCTAACACAGCATGCAAGACGCTGCCTCC
Val70ala-F	GCGTCTTGCATCTTGCGTTAGCTCTTCGTGG
Val70ala-R	CCACGAAGAGCTAACGCAAGATGCAAGACGC
Leu71ala-F	CTTGCATCTTGTGGCAGCTCTTCGTGGAGG
Leu71ala-R	CCTCCACGAAGAGCTGCCACAAGATGCAAG
Ala72asp-F	GTCTTGCATCTTGTGTTAGATCTTCGTGGAGGATAATAGG
Ala72asp-R	CCTATTATCCTCCACGAAGATCTAACACAAGATGCAAGAC
Leu73ala-F	CTTGTGTTAGCTGCTCGTGGAGGATAATAGG
Leu73ala-R	CCTATTATCCTCCACGAGCAGCTAACACAAG
Arg74ala-F	GTGTTAGCTCTTGCTGGAGGATAATAGG
Arg74ala-R	CCTATTATCCTCCAGCAAGAGCTAACAC
Gly75stop-F	GTTAGCTCTTCGTTGAGGATAATAGGACCC
Gly75stop-R	GGGTCCTATTATCCTCAACGAAGAGCTAAC
	Human His6-Nedd8 mutagenesis oligonucleotides
Leu2ala-F	CATCATGGTGGATCCGCAATTAAAGTGAAGACGC
Leu2ala-R	GCGTCTTCACTTTAATTGCGGATCCACCATGATG
Glu18ala-F	GATTGAGATTGACATTGCACCTACAGACAAGGTGG
Glu18ala-R	CCACCTTGTCTGTAGGTGCAATGTCAATCTCAATC
